# Supplementary material for: Duplex-Indel: a Snakemake pipeline for somatic Indel calling in Tn5 transposase-based duplex sequencing data
Source: Bioinformatics. 2026 Apr 27;42(5):btag205. doi: 10.1093/bioinformatics/btag205 (PMC13171174; doi:10.1093/bioinformatics/btag205)
Supplement: btag205_Supplementary_Data [file btag205_supplementary_data.zip]

Archive with 2 entries (2 files):
- duplex_indel_supp_data_20260418.pdf
- TableS1_COLO829_indel_calls.tsv
