# Supplementary material for: Duplex-Indel: a Snakemake pipeline for somatic Indel calling in Tn5 transposase-based duplex sequencing data
Source: Bioinformatics. 2026 Apr 27;42(5):btag205. doi: 10.1093/bioinformatics/btag205 (PMC13171174; doi:10.1093/bioinformatics/btag205)
Supplement: btag205_Supplementary_Data [file btag205_supplementary_data.zip › TableS1_COLO829_indel_calls.tsv]

Sample_ID	CHR	POS	REF	ALT
COLO829BLT (BL bulk)	chr1	69306925	TTTGGGTATATACCCAGTAA	T
COLO829BLT (BL bulk)	chr1	233911108	TTGTA	T
COLO829BLT (BL bulk)	chr2	5238161	TG	T
COLO829BLT (BL bulk)	chr2	61308528	G	GGCT
COLO829BLT (BL bulk)	chr2	72828341	C	CAGGCTGCT
COLO829BLT (BL bulk)	chr2	74893990	CT	C
COLO829BLT (BL bulk)	chr2	173756735	GC	G
COLO829BLT (BL bulk)	chr3	3485189	TG	T
COLO829BLT (BL bulk)	chr3	111886143	AGAAT	A
COLO829BLT (BL bulk)	chr4	3265259	A	AC
COLO829BLT (BL bulk)	chr4	128673665	TC	T
COLO829BLT (BL bulk)	chr4	185412030	AG	A
COLO829BLT (BL bulk)	chr5	8841143	T	TC
COLO829BLT (BL bulk)	chr5	56308389	AT	A
COLO829BLT (BL bulk)	chr5	58422828	C	CA
COLO829BLT (BL bulk)	chr5	118504047	TGCCA	T
COLO829BLT (BL bulk)	chr5	139703897	AGT	A
COLO829BLT (BL bulk)	chr5	159892268	CT	C
COLO829BLT (BL bulk)	chr6	15617961	T	TCAG
COLO829BLT (BL bulk)	chr6	85826409	A	AC
COLO829BLT (BL bulk)	chr6	114154897	T	TACAG
COLO829BLT (BL bulk)	chr6	118317247	C	CCCTGT
COLO829BLT (BL bulk)	chr7	12366359	A	ATGC
COLO829BLT (BL bulk)	chr7	17760560	G	GA
COLO829BLT (BL bulk)	chr7	28807920	GC	G
COLO829BLT (BL bulk)	chr7	50656282	TGATCCTCCGTCCC	T
COLO829BLT (BL bulk)	chr7	53721905	CTTA	C
COLO829BLT (BL bulk)	chr7	71420696	A	AT
COLO829BLT (BL bulk)	chr7	100896525	T	TG
COLO829BLT (BL bulk)	chr7	107189400	CT	C
COLO829BLT (BL bulk)	chr7	136631606	CT	C
COLO829BLT (BL bulk)	chr8	6321026	TG	T
COLO829BLT (BL bulk)	chr8	22225576	C	CCTG
COLO829BLT (BL bulk)	chr8	25675574	G	GC
COLO829BLT (BL bulk)	chr8	108817489	AGT	A
COLO829BLT (BL bulk)	chr9	32761750	G	GA
COLO829BLT (BL bulk)	chr9	129103385	AG	A
COLO829BLT (BL bulk)	chr10	3075508	GA	G
COLO829BLT (BL bulk)	chr10	26246881	GAGCTGGA	G
COLO829BLT (BL bulk)	chr10	44325757	GC	G
COLO829BLT (BL bulk)	chr10	66720240	T	TC
COLO829BLT (BL bulk)	chr12	132385200	AC	A
COLO829BLT (BL bulk)	chr13	30200777	GT	G
COLO829BLT (BL bulk)	chr14	33383667	CT	C
COLO829BLT (BL bulk)	chr14	47710811	G	GA
COLO829BLT (BL bulk)	chr14	91524726	GAGCCACCACACCC	G
COLO829BLT (BL bulk)	chr15	39578695	GT	G
COLO829BLT (BL bulk)	chr16	13920692	GT	G
COLO829BLT (BL bulk)	chr17	76588682	GC	G
COLO829BLT (BL bulk)	chr18	66158332	AG	A
COLO829BLT (BL bulk)	chr19	29577457	A	AGACAG
COLO829BLT (BL bulk)	chr19	39968594	CAG	C
COLO829BLT (BL bulk)	chr19	56113425	TC	T
COLO829BLT (T bulk)	chr1	3367294	GAGCA	G
COLO829BLT (T bulk)	chr1	21897524	CTT	C
COLO829BLT (T bulk)	chr1	32865549	C	CTGAG
COLO829BLT (T bulk)	chr1	37981540	AC	A
COLO829BLT (T bulk)	chr1	63569505	AGGGAACTGTGATAT	A
COLO829BLT (T bulk)	chr1	69306925	TTTGGGTATATACCCAGTAA	T
COLO829BLT (T bulk)	chr1	74345625	CCCTT	C
COLO829BLT (T bulk)	chr1	77558521	G	GC
COLO829BLT (T bulk)	chr1	77884386	AG	A
COLO829BLT (T bulk)	chr1	78070340	T	TA
COLO829BLT (T bulk)	chr1	87252682	ATGC	A
COLO829BLT (T bulk)	chr1	95085027	C	CA
COLO829BLT (T bulk)	chr1	99310282	G	GA
COLO829BLT (T bulk)	chr1	99579314	CCTG	C
COLO829BLT (T bulk)	chr1	109784657	GA	G
COLO829BLT (T bulk)	chr1	113373197	G	GTT
COLO829BLT (T bulk)	chr1	114064896	TTTTTCAGGGAC	T
COLO829BLT (T bulk)	chr1	156286220	TG	T
COLO829BLT (T bulk)	chr1	158304077	GT	G
COLO829BLT (T bulk)	chr1	164574094	TG	T
COLO829BLT (T bulk)	chr1	168410460	A	AGGGGCTG
COLO829BLT (T bulk)	chr1	179184162	GGGA	G
COLO829BLT (T bulk)	chr1	179245840	G	GCTAC
COLO829BLT (T bulk)	chr1	200727291	TAAAGTA	T
COLO829BLT (T bulk)	chr1	215868298	AC	A
COLO829BLT (T bulk)	chr1	222784479	GA	G
COLO829BLT (T bulk)	chr1	232369079	CATCT	C
COLO829BLT (T bulk)	chr1	233911108	TTGTA	T
COLO829BLT (T bulk)	chr1	234245417	CTGTGATAAACA	C
COLO829BLT (T bulk)	chr1	235681276	TGAAA	T
COLO829BLT (T bulk)	chr2	5238161	TG	T
COLO829BLT (T bulk)	chr2	42286054	CAT	C
COLO829BLT (T bulk)	chr2	61308528	G	GGCT
COLO829BLT (T bulk)	chr2	72828341	C	CAGGCTGCT
COLO829BLT (T bulk)	chr2	79321019	AT	A
COLO829BLT (T bulk)	chr2	137147785	A	AT
COLO829BLT (T bulk)	chr2	137574531	TAC	T
COLO829BLT (T bulk)	chr2	173756735	GC	G
COLO829BLT (T bulk)	chr3	851867	A	AT
COLO829BLT (T bulk)	chr3	3485189	TG	T
COLO829BLT (T bulk)	chr3	17183737	C	CA
COLO829BLT (T bulk)	chr3	22370480	TTC	T
COLO829BLT (T bulk)	chr3	111886143	AGAAT	A
COLO829BLT (T bulk)	chr3	189098422	GA	G
COLO829BLT (T bulk)	chr4	3265259	A	AC
COLO829BLT (T bulk)	chr4	128673665	TC	T
COLO829BLT (T bulk)	chr4	177918683	CT	C
COLO829BLT (T bulk)	chr4	185412030	AG	A
COLO829BLT (T bulk)	chr5	6944112	GTC	G
COLO829BLT (T bulk)	chr5	8841143	T	TC
COLO829BLT (T bulk)	chr5	13706862	AC	A
COLO829BLT (T bulk)	chr5	15726622	CAGGGGTTGCAGTGAGCCA	C
COLO829BLT (T bulk)	chr5	22230109	G	GT
COLO829BLT (T bulk)	chr5	25796177	CTATATGGTTTTG	C
COLO829BLT (T bulk)	chr5	43642188	GAGA	G
COLO829BLT (T bulk)	chr5	44210871	GTTCT	G
COLO829BLT (T bulk)	chr5	45729548	TG	T
COLO829BLT (T bulk)	chr5	50893652	AAAAC	A
COLO829BLT (T bulk)	chr5	56308389	AT	A
COLO829BLT (T bulk)	chr5	63529190	CT	C
COLO829BLT (T bulk)	chr5	66156591	CT	C
COLO829BLT (T bulk)	chr5	74213104	G	GT
COLO829BLT (T bulk)	chr5	77682839	C	CCA
COLO829BLT (T bulk)	chr5	90796341	CA	C
COLO829BLT (T bulk)	chr5	102999367	AC	A
COLO829BLT (T bulk)	chr5	108440771	AT	A
COLO829BLT (T bulk)	chr5	114167637	TG	T
COLO829BLT (T bulk)	chr5	114175021	TA	T
COLO829BLT (T bulk)	chr5	115262248	CAA	C
COLO829BLT (T bulk)	chr5	118504047	TGCCA	T
COLO829BLT (T bulk)	chr5	126607544	T	TA
COLO829BLT (T bulk)	chr5	126838719	CCT	C
COLO829BLT (T bulk)	chr5	134866519	TA	T
COLO829BLT (T bulk)	chr5	139703897	AGT	A
COLO829BLT (T bulk)	chr5	142048110	AT	A
COLO829BLT (T bulk)	chr5	142064414	CT	C
COLO829BLT (T bulk)	chr5	148423461	TTG	T
COLO829BLT (T bulk)	chr5	149857204	AT	A
COLO829BLT (T bulk)	chr5	152753633	GCAACCC	G
COLO829BLT (T bulk)	chr5	159261632	CA	C
COLO829BLT (T bulk)	chr5	162823693	A	AGG
COLO829BLT (T bulk)	chr5	163301127	GA	G
COLO829BLT (T bulk)	chr5	179031278	GA	G
COLO829BLT (T bulk)	chr6	15617961	T	TCAG
COLO829BLT (T bulk)	chr6	85826409	A	AC
COLO829BLT (T bulk)	chr6	114154897	T	TACAG
COLO829BLT (T bulk)	chr6	118317247	C	CCCTGT
COLO829BLT (T bulk)	chr7	12366359	A	ATGC
COLO829BLT (T bulk)	chr7	17760560	G	GA
COLO829BLT (T bulk)	chr7	28807920	GC	G
COLO829BLT (T bulk)	chr7	50656282	TGATCCTCCGTCCC	T
COLO829BLT (T bulk)	chr7	71420696	A	AT
COLO829BLT (T bulk)	chr7	100433874	TTCCTC	T
COLO829BLT (T bulk)	chr7	100896525	T	TG
COLO829BLT (T bulk)	chr7	107189400	CT	C
COLO829BLT (T bulk)	chr7	136631606	CT	C
COLO829BLT (T bulk)	chr7	156676944	T	TA
COLO829BLT (T bulk)	chr7	159095865	GT	G
COLO829BLT (T bulk)	chr8	6321026	TG	T
COLO829BLT (T bulk)	chr8	22225576	C	CCTG
COLO829BLT (T bulk)	chr8	25675574	G	GC
COLO829BLT (T bulk)	chr8	108817489	AGT	A
COLO829BLT (T bulk)	chr8	122304659	C	CA
COLO829BLT (T bulk)	chr9	2572765	TG	T
COLO829BLT (T bulk)	chr9	4133767	AC	A
COLO829BLT (T bulk)	chr9	8174564	T	TGGTTCTGATACCACC
COLO829BLT (T bulk)	chr9	20936074	CG	C
COLO829BLT (T bulk)	chr9	23782573	AAAAC	A
COLO829BLT (T bulk)	chr9	32761750	G	GA
COLO829BLT (T bulk)	chr9	129103385	AG	A
COLO829BLT (T bulk)	chr10	1557768	TG	T
COLO829BLT (T bulk)	chr10	3075508	GA	G
COLO829BLT (T bulk)	chr10	11941770	A	AG
COLO829BLT (T bulk)	chr10	23444349	ATG	A
COLO829BLT (T bulk)	chr10	26246881	GAGCTGGA	G
COLO829BLT (T bulk)	chr10	44325757	GC	G
COLO829BLT (T bulk)	chr10	44612929	GTAAC	G
COLO829BLT (T bulk)	chr10	46238422	CTCAT	C
COLO829BLT (T bulk)	chr10	66720240	T	TC
COLO829BLT (T bulk)	chr10	69400902	CA	C
COLO829BLT (T bulk)	chr10	75745421	ACTTAGTCATT	A
COLO829BLT (T bulk)	chr10	78735782	CT	C
COLO829BLT (T bulk)	chr10	85714053	AC	A
COLO829BLT (T bulk)	chr10	93980361	C	CGGTG
COLO829BLT (T bulk)	chr10	95778476	A	AAAAGC
COLO829BLT (T bulk)	chr10	113011343	TG	T
COLO829BLT (T bulk)	chr10	116064953	TGAG	T
COLO829BLT (T bulk)	chr10	116902274	AT	A
COLO829BLT (T bulk)	chr10	121363247	TAA	T
COLO829BLT (T bulk)	chr10	130328011	CTG	C
COLO829BLT (T bulk)	chr10	132850107	AC	A
COLO829BLT (T bulk)	chr10	132855479	TA	T
COLO829BLT (T bulk)	chr11	4061223	GA	G
COLO829BLT (T bulk)	chr11	4089031	AG	A
COLO829BLT (T bulk)	chr11	4098156	CAT	C
COLO829BLT (T bulk)	chr11	8105473	C	CAGAT
COLO829BLT (T bulk)	chr11	9072854	AG	A
COLO829BLT (T bulk)	chr11	10304071	TC	T
COLO829BLT (T bulk)	chr11	11971260	AC	A
COLO829BLT (T bulk)	chr11	12276349	CAT	C
COLO829BLT (T bulk)	chr11	13329970	TG	T
COLO829BLT (T bulk)	chr11	18599567	CA	C
COLO829BLT (T bulk)	chr11	25675591	AG	A
COLO829BLT (T bulk)	chr11	26872171	AAACAT	A
COLO829BLT (T bulk)	chr11	28940873	AGAG	A
COLO829BLT (T bulk)	chr11	33800727	CGTTTAAATGAAATGTCCAGAAAGG	C
COLO829BLT (T bulk)	chr11	57820907	TATG	T
COLO829BLT (T bulk)	chr11	58287090	TCAAC	T
COLO829BLT (T bulk)	chr11	60283188	TC	T
COLO829BLT (T bulk)	chr11	61056225	GAAC	G
COLO829BLT (T bulk)	chr11	62338248	AG	A
COLO829BLT (T bulk)	chr11	62831860	CCT	C
COLO829BLT (T bulk)	chr11	62841607	CT	C
COLO829BLT (T bulk)	chr11	63564843	CCT	C
COLO829BLT (T bulk)	chr11	67588461	T	TTA
COLO829BLT (T bulk)	chr11	74857659	CAT	C
COLO829BLT (T bulk)	chr11	92735769	AG	A
COLO829BLT (T bulk)	chr11	107911271	CTA	C
COLO829BLT (T bulk)	chr11	110881090	G	GT
COLO829BLT (T bulk)	chr11	112628290	CT	C
COLO829BLT (T bulk)	chr11	116357324	CT	C
COLO829BLT (T bulk)	chr11	119407328	GGTA	G
COLO829BLT (T bulk)	chr11	121638857	CG	C
COLO829BLT (T bulk)	chr11	131415404	ACT	A
COLO829BLT (T bulk)	chr12	132385200	AC	A
COLO829BLT (T bulk)	chr12	132783508	TG	T
COLO829BLT (T bulk)	chr13	30200777	GT	G
COLO829BLT (T bulk)	chr14	33383667	CT	C
COLO829BLT (T bulk)	chr14	38727308	CAGG	C
COLO829BLT (T bulk)	chr14	46273242	AC	A
COLO829BLT (T bulk)	chr14	47710811	G	GA
COLO829BLT (T bulk)	chr14	54340695	AACACCC	A
COLO829BLT (T bulk)	chr14	71577639	A	AC
COLO829BLT (T bulk)	chr14	71732813	A	AC
COLO829BLT (T bulk)	chr14	79223717	A	AT
COLO829BLT (T bulk)	chr14	80800052	AC	A
COLO829BLT (T bulk)	chr14	80866494	TG	T
COLO829BLT (T bulk)	chr14	80883859	TA	T
COLO829BLT (T bulk)	chr14	80948145	GTC	G
COLO829BLT (T bulk)	chr14	91524726	GAGCCACCACACCC	G
COLO829BLT (T bulk)	chr14	93980594	AT	A
COLO829BLT (T bulk)	chr14	93984752	TG	T
COLO829BLT (T bulk)	chr14	94946713	CA	C
COLO829BLT (T bulk)	chr14	101584364	AG	A
COLO829BLT (T bulk)	chr14	103838984	CTG	C
COLO829BLT (T bulk)	chr15	26450722	CGCCT	C
COLO829BLT (T bulk)	chr15	26615611	CAGAAT	C
COLO829BLT (T bulk)	chr15	34051602	TAAA	T
COLO829BLT (T bulk)	chr15	39578695	GT	G
COLO829BLT (T bulk)	chr15	45995385	TG	T
COLO829BLT (T bulk)	chr15	51206045	AC	A
COLO829BLT (T bulk)	chr15	59703452	TACTC	T
COLO829BLT (T bulk)	chr15	62440531	GTGTT	G
COLO829BLT (T bulk)	chr15	64412742	GT	G
COLO829BLT (T bulk)	chr15	70213830	GC	G
COLO829BLT (T bulk)	chr15	73537453	TCTTC	T
COLO829BLT (T bulk)	chr15	73582239	AAC	A
COLO829BLT (T bulk)	chr15	81984119	CA	C
COLO829BLT (T bulk)	chr16	13920692	GT	G
COLO829BLT (T bulk)	chr16	35261147	TTAAC	T
COLO829BLT (T bulk)	chr16	52806060	C	CA
COLO829BLT (T bulk)	chr16	58029969	TC	T
COLO829BLT (T bulk)	chr16	59518690	GC	G
COLO829BLT (T bulk)	chr16	63502100	CA	C
COLO829BLT (T bulk)	chr16	81721325	TATGCACA	T
COLO829BLT (T bulk)	chr16	83610695	GT	G
COLO829BLT (T bulk)	chr17	6755082	TCATTTCA	T
COLO829BLT (T bulk)	chr17	39655174	GATAATTTT	G
COLO829BLT (T bulk)	chr17	62142279	GT	G
COLO829BLT (T bulk)	chr17	76588682	GC	G
COLO829BLT (T bulk)	chr18	12455225	AC	A
COLO829BLT (T bulk)	chr18	41631568	GA	G
COLO829BLT (T bulk)	chr18	62951292	GTTT	G
COLO829BLT (T bulk)	chr18	66158332	AG	A
COLO829BLT (T bulk)	chr18	66470652	GCTCTGTC	G
COLO829BLT (T bulk)	chr19	29577457	A	AGACAG
COLO829BLT (T bulk)	chr19	39927283	AC	A
COLO829BLT (T bulk)	chr19	39968594	CAG	C
COLO829BLT (T bulk)	chr19	56113425	TC	T
COLO829BLT (T bulk)	chr20	37557638	G	GT
COLO829BL (T bulk)	chr1	32865549	C	CTGAG
COLO829BL (T bulk)	chr1	50344441	ATCTT	A
COLO829BL (T bulk)	chr1	59578405	AC	A
COLO829BL (T bulk)	chr1	77884386	AG	A
COLO829BL (T bulk)	chr1	93240443	GAC	G
COLO829BL (T bulk)	chr1	98608329	GA	G
COLO829BL (T bulk)	chr1	99310282	G	GA
COLO829BL (T bulk)	chr1	99579314	CCTG	C
COLO829BL (T bulk)	chr1	113373197	G	GTT
COLO829BL (T bulk)	chr1	116850608	GCCCTCTGTCCTT	G
COLO829BL (T bulk)	chr1	170407204	CT	C
COLO829BL (T bulk)	chr1	179245840	G	GCTAC
COLO829BL (T bulk)	chr1	184868533	AC	A
COLO829BL (T bulk)	chr1	195573189	AGGGACAATCTCTTCAATAAAT	A
COLO829BL (T bulk)	chr1	207284762	TAGTC	T
COLO829BL (T bulk)	chr1	209321259	A	AC
COLO829BL (T bulk)	chr1	215868298	AC	A
COLO829BL (T bulk)	chr1	225250828	C	CTGGT
COLO829BL (T bulk)	chr1	234431606	GCTAA	G
COLO829BL (T bulk)	chr1	238578104	ACT	A
COLO829BL (T bulk)	chr1	241261976	T	TTTTG
COLO829BL (T bulk)	chr1	244583201	GT	G
COLO829BL (T bulk)	chr2	42822935	TC	T
COLO829BL (T bulk)	chr2	88577175	GT	G
COLO829BL (T bulk)	chr2	137574531	TAC	T
COLO829BL (T bulk)	chr2	219177962	GGGAATCTGGAA	G
COLO829BL (T bulk)	chr3	851867	A	AT
COLO829BL (T bulk)	chr3	3768844	C	CAA
COLO829BL (T bulk)	chr3	14790937	ACTTT	A
COLO829BL (T bulk)	chr3	16324333	CATT	C
COLO829BL (T bulk)	chr3	17183737	C	CA
COLO829BL (T bulk)	chr3	19316278	C	CA
COLO829BL (T bulk)	chr3	44477077	ATGTAT	A
COLO829BL (T bulk)	chr3	134297720	AG	A
COLO829BL (T bulk)	chr3	174067606	C	CCT
COLO829BL (T bulk)	chr3	176546695	TGGTTGAA	T
COLO829BL (T bulk)	chr4	81214072	C	CA
COLO829BL (T bulk)	chr4	95034426	A	AC
COLO829BL (T bulk)	chr4	173321688	TG	T
COLO829BL (T bulk)	chr4	181455210	A	AAGC
COLO829BL (T bulk)	chr5	11606047	G	GC
COLO829BL (T bulk)	chr5	16393201	T	TG
COLO829BL (T bulk)	chr5	43350555	TACCCAA	T
COLO829BL (T bulk)	chr5	43642188	GAGA	G
COLO829BL (T bulk)	chr5	43685024	CA	C
COLO829BL (T bulk)	chr5	50893652	AAAAC	A
COLO829BL (T bulk)	chr5	55493854	TG	T
COLO829BL (T bulk)	chr5	59644978	GAA	G
COLO829BL (T bulk)	chr5	63529190	CT	C
COLO829BL (T bulk)	chr5	65923508	G	GTAT
COLO829BL (T bulk)	chr5	72762446	TC	T
COLO829BL (T bulk)	chr5	74213104	G	GT
COLO829BL (T bulk)	chr5	90796341	CA	C
COLO829BL (T bulk)	chr5	113451485	AG	A
COLO829BL (T bulk)	chr5	120348939	A	AT
COLO829BL (T bulk)	chr5	126607544	T	TA
COLO829BL (T bulk)	chr5	133785245	C	CTG
COLO829BL (T bulk)	chr5	142064414	CT	C
COLO829BL (T bulk)	chr5	142976049	C	CT
COLO829BL (T bulk)	chr5	152145876	A	AT
COLO829BL (T bulk)	chr5	165368864	TC	T
COLO829BL (T bulk)	chr5	173341127	G	GAAC
COLO829BL (T bulk)	chr6	2213251	CT	C
COLO829BL (T bulk)	chr6	10634509	TA	T
COLO829BL (T bulk)	chr6	31193070	G	GC
COLO829BL (T bulk)	chr6	84407262	GTC	G
COLO829BL (T bulk)	chr6	85235484	AAC	A
COLO829BL (T bulk)	chr6	114051386	CAG	C
COLO829BL (T bulk)	chr7	28661745	AT	A
COLO829BL (T bulk)	chr7	112423559	TA	T
COLO829BL (T bulk)	chr7	126259077	T	TA
COLO829BL (T bulk)	chr7	142319947	AG	A
COLO829BL (T bulk)	chr7	151794423	T	TCA
COLO829BL (T bulk)	chr7	159095865	GT	G
COLO829BL (T bulk)	chr8	32748788	G	GA
COLO829BL (T bulk)	chr8	56359107	TC	T
COLO829BL (T bulk)	chr8	57658280	AC	A
COLO829BL (T bulk)	chr8	79140038	TG	T
COLO829BL (T bulk)	chr8	86783143	A	AACAG
COLO829BL (T bulk)	chr8	103221581	GA	G
COLO829BL (T bulk)	chr8	127027222	AGGGAATAT	A
COLO829BL (T bulk)	chr9	9074318	AC	A
COLO829BL (T bulk)	chr9	10923049	A	AT
COLO829BL (T bulk)	chr9	20936074	CG	C
COLO829BL (T bulk)	chr9	23346470	C	CGA
COLO829BL (T bulk)	chr9	120947446	ATCG	A
COLO829BL (T bulk)	chr9	121515755	TG	T
COLO829BL (T bulk)	chr10	11941770	A	AG
COLO829BL (T bulk)	chr10	51958291	AAAAGACCTTAGAAC	A
COLO829BL (T bulk)	chr10	85714053	AC	A
COLO829BL (T bulk)	chr10	93980361	C	CGGTG
COLO829BL (T bulk)	chr10	105146159	GT	G
COLO829BL (T bulk)	chr10	107543761	AC	A
COLO829BL (T bulk)	chr10	110728461	AGGTAGACTTT	A
COLO829BL (T bulk)	chr10	113011343	TG	T
COLO829BL (T bulk)	chr10	116064953	TGAG	T
COLO829BL (T bulk)	chr10	121363247	TAA	T
COLO829BL (T bulk)	chr10	122679199	ATGTGACCC	A
COLO829BL (T bulk)	chr10	125003081	GGC	G
COLO829BL (T bulk)	chr10	131708425	AG	A
COLO829BL (T bulk)	chr10	132855479	TA	T
COLO829BL (T bulk)	chr11	4124284	G	GA
COLO829BL (T bulk)	chr11	9072854	AG	A
COLO829BL (T bulk)	chr11	10304071	TC	T
COLO829BL (T bulk)	chr11	12276349	CAT	C
COLO829BL (T bulk)	chr11	13329970	TG	T
COLO829BL (T bulk)	chr11	18127879	G	GT
COLO829BL (T bulk)	chr11	19363432	TTACA	T
COLO829BL (T bulk)	chr11	32791939	TG	T
COLO829BL (T bulk)	chr11	33635915	T	TA
COLO829BL (T bulk)	chr11	45282442	TG	T
COLO829BL (T bulk)	chr11	58058996	ACTTG	A
COLO829BL (T bulk)	chr11	60283188	TC	T
COLO829BL (T bulk)	chr11	61056225	GAAC	G
COLO829BL (T bulk)	chr11	62831860	CCT	C
COLO829BL (T bulk)	chr11	65765247	TTG	T
COLO829BL (T bulk)	chr11	74857659	CAT	C
COLO829BL (T bulk)	chr11	74955969	G	GT
COLO829BL (T bulk)	chr11	117051048	CTAAA	C
COLO829BL (T bulk)	chr11	118913160	TCCC	T
COLO829BL (T bulk)	chr11	121071416	T	TA
COLO829BL (T bulk)	chr12	14022559	AG	A
COLO829BL (T bulk)	chr12	51685864	T	TC
COLO829BL (T bulk)	chr12	51760005	T	TCC
COLO829BL (T bulk)	chr12	73164382	GC	G
COLO829BL (T bulk)	chr13	32878034	T	TGGACA
COLO829BL (T bulk)	chr13	41313213	G	GGT
COLO829BL (T bulk)	chr14	38727308	CAGG	C
COLO829BL (T bulk)	chr14	46273242	AC	A
COLO829BL (T bulk)	chr14	62011867	CTATATA	C
COLO829BL (T bulk)	chr14	71732813	A	AC
COLO829BL (T bulk)	chr14	80883859	TA	T
COLO829BL (T bulk)	chr14	80948145	GTC	G
COLO829BL (T bulk)	chr14	92091450	C	CA
COLO829BL (T bulk)	chr14	93980594	AT	A
COLO829BL (T bulk)	chr14	94946713	CA	C
COLO829BL (T bulk)	chr14	101584364	AG	A
COLO829BL (T bulk)	chr14	103838984	CTG	C
COLO829BL (T bulk)	chr15	37798479	CCAAT	C
COLO829BL (T bulk)	chr15	56358762	G	GAC
COLO829BL (T bulk)	chr15	59036481	AAG	A
COLO829BL (T bulk)	chr15	59703452	TACTC	T
COLO829BL (T bulk)	chr15	62440531	GTGTT	G
COLO829BL (T bulk)	chr15	64412742	GT	G
COLO829BL (T bulk)	chr15	68366055	G	GT
COLO829BL (T bulk)	chr15	70213830	GC	G
COLO829BL (T bulk)	chr15	73582239	AAC	A
COLO829BL (T bulk)	chr15	81984119	CA	C
COLO829BL (T bulk)	chr16	35261147	TTAAC	T
COLO829BL (T bulk)	chr16	58215355	TAAGC	T
COLO829BL (T bulk)	chr16	81721325	TATGCACA	T
COLO829BL (T bulk)	chr16	83610695	GT	G
COLO829BL (T bulk)	chr16	84114056	C	CG
COLO829BL (T bulk)	chr17	39655174	GATAATTTT	G
COLO829BL (T bulk)	chr17	53627705	ACAACT	A
COLO829BL (T bulk)	chr17	62142279	GT	G
COLO829BL (T bulk)	chr18	12455225	AC	A
COLO829BL (T bulk)	chr18	35800849	TCTCTGTCTTTCA	T
COLO829BL (T bulk)	chr18	56060286	ATAG	A
COLO829BL (T bulk)	chr18	78997806	TAAG	T
COLO829BL (T bulk)	chr19	46213250	C	CACAG
COLO829BL (T bulk)	chr20	17202743	GT	G
COLO829BL (T bulk)	chr20	40317626	G	GC
COLO829BL (T bulk)	chr20	51538009	TC	T
COLO829BL (T bulk)	chr21	16550683	GAA	G
COLO829T (BL bulk)	chr1	2601310	GAC	G
COLO829T (BL bulk)	chr1	29672544	TA	T
COLO829T (BL bulk)	chr1	42459797	TG	T
COLO829T (BL bulk)	chr1	65286981	TC	T
COLO829T (BL bulk)	chr1	159141955	C	CT
COLO829T (BL bulk)	chr1	173581828	G	GT
COLO829T (BL bulk)	chr2	1029668	T	TAA
COLO829T (BL bulk)	chr2	66233038	CAAACTTATTAGCTCCAATTTTCCAGACAT	C
COLO829T (BL bulk)	chr2	74893990	CT	C
COLO829T (BL bulk)	chr2	102009684	CG	C
COLO829T (BL bulk)	chr2	180487357	GTGT	G
COLO829T (BL bulk)	chr2	203470872	TA	T
COLO829T (BL bulk)	chr2	212803541	AG	A
COLO829T (BL bulk)	chr2	224111767	GTCAGGAGTGTGACTCGGAGGTGGA	G
COLO829T (BL bulk)	chr3	28784052	T	TC
COLO829T (BL bulk)	chr3	193856796	TTTGATCTGCAGAAGG	T
COLO829T (BL bulk)	chr4	31771284	AT	A
COLO829T (BL bulk)	chr4	36356282	AC	A
COLO829T (BL bulk)	chr4	54184501	AC	A
COLO829T (BL bulk)	chr4	73414982	A	AT
COLO829T (BL bulk)	chr4	78006416	TAACTTTTGGTGTG	T
COLO829T (BL bulk)	chr4	79366643	C	CTA
COLO829T (BL bulk)	chr4	89214293	AGTG	A
COLO829T (BL bulk)	chr4	101713163	TG	T
COLO829T (BL bulk)	chr4	109972675	GAAATGGTTTC	G
COLO829T (BL bulk)	chr4	132213763	CCA	C
COLO829T (BL bulk)	chr4	163987920	GC	G
COLO829T (BL bulk)	chr5	53477073	TAACCCTAGATGGCAAGAGTCATG	T
COLO829T (BL bulk)	chr5	62949355	ATAAACT	A
COLO829T (BL bulk)	chr5	89274142	AT	A
COLO829T (BL bulk)	chr5	102410240	TC	T
COLO829T (BL bulk)	chr5	159892268	CT	C
COLO829T (BL bulk)	chr6	39359511	T	TGACA
COLO829T (BL bulk)	chr6	166786863	A	AG
COLO829T (BL bulk)	chr7	45113351	TTAAG	T
COLO829T (BL bulk)	chr7	95497485	A	AT
COLO829T (BL bulk)	chr8	29663455	A	AGCT
COLO829T (BL bulk)	chr8	32965358	TA	T
COLO829T (BL bulk)	chr8	41599586	T	TC
COLO829T (BL bulk)	chr8	48086746	C	CTG
COLO829T (BL bulk)	chr8	85184289	C	CAAA
COLO829T (BL bulk)	chr8	90030289	T	TG
COLO829T (BL bulk)	chr8	107152771	TA	T
COLO829T (BL bulk)	chr8	141256527	GCCC	G
COLO829T (BL bulk)	chr9	1591160	TC	T
COLO829T (BL bulk)	chr9	18977114	C	CGCT
COLO829T (BL bulk)	chr9	133665342	TA	T
COLO829T (BL bulk)	chr10	6277187	CA	C
COLO829T (BL bulk)	chr10	12177209	G	GA
COLO829T (BL bulk)	chr10	23677694	GTTA	G
COLO829T (BL bulk)	chr10	23954102	TC	T
COLO829T (BL bulk)	chr10	65081598	AT	A
COLO829T (BL bulk)	chr11	21447985	GT	G
COLO829T (BL bulk)	chr11	46746991	A	AC
COLO829T (BL bulk)	chr11	120905346	CT	C
COLO829T (BL bulk)	chr12	76450252	CA	C
COLO829T (BL bulk)	chr12	92965760	GT	G
COLO829T (BL bulk)	chr12	99935893	G	GATAACTGA
COLO829T (BL bulk)	chr12	114879230	ACT	A
COLO829T (BL bulk)	chr12	115945456	AT	A
COLO829T (BL bulk)	chr13	36669827	AT	A
COLO829T (BL bulk)	chr13	86041844	AT	A
COLO829T (BL bulk)	chr14	78543200	TG	T
COLO829T (BL bulk)	chr14	91014339	TTAAA	T
COLO829T (BL bulk)	chr14	92811641	GAGA	G
COLO829T (BL bulk)	chr16	64059437	TCTCCTGGAGACAAA	T
COLO829T (BL bulk)	chr17	29342858	CA	C
COLO829T (BL bulk)	chr17	81356038	G	GGGTGT
COLO829T (BL bulk)	chr18	24651018	T	TCTG
COLO829T (BL bulk)	chr19	41066325	TATAA	T
COLO829T (BL bulk)	chr19	51038783	GCAATTC	G
COLO829T (BL bulk)	chr20	39422079	CT	C
COLO829T (BL bulk)	chr21	20392206	TA	T
COLO829T (BL bulk)	chr21	31299887	TAAATGGCAGCCTGGAAA	T
COLO829T (BL bulk)	chr22	38489856	GA	G
COLO829T (BL bulk)	chr22	45017837	T	TC
